# Supplementary material for: Comparative Genomic Analysis of the Lettuce Bacterial Leaf Spot Pathogen, Xanthomonas hortorum pv. vitians, to Investigate Race Specificity
Source: Front Microbiol. 2022 Apr 18;13:840311. doi: 10.3389/fmicb.2022.840311 (PMC9062649; doi:10.3389/fmicb.2022.840311)
Supplement: Supplementary file 1 [file Data_Sheet_1.zip]

Archive with 2 entries (2 files):
- Supplemental Data 1-5.DOCX
- Supplemental Data 6.xlsx
