# Supplementary material for: Comparative Genomic Analysis of the Lettuce Bacterial Leaf Spot Pathogen, Xanthomonas hortorum pv. vitians, to Investigate Race Specificity
Source: Front Microbiol. 2022 Apr 18;13:840311. doi: 10.3389/fmicb.2022.840311 (PMC9062649; doi:10.3389/fmicb.2022.840311)
Supplement: Supplementary file 1 [file Data_Sheet_1.zip › Supplemental Data 6.xlsx]

## Sheet: T3Es
Plasmid-borne effectors
BP5172	BS0339	BS0340	BS0347	BP5176	BP5177	BP5179	BP5182	NCPPB 4058	CFBP 8686PT	BP5191	BP5192	ICMP 1408	ICMP 4165	BS3127	BP5194	BS2861	BP5181	BP5178	CFBP 4925T	CFBP 410PT	CFBP 2533PT	CFBP 8163PT	CFBP 4188PT	CFBP 8452PT
AvrBs1	AvrBs1	AvrBs1	AvrBs1	AvrBs1	AvrBs1	AvrBs1	AvrBs1	AvrBs1	AvrBs1	AvrBs1	AvrBs1	AvrBs1	AvrBs1	AvrBs1	AvrBs1	AvrBs1	AvrBs1	AvrBs1		AvrBs1			AvrBs1
				AvrBs2		AvrBs2	AvrBs2		AvrBs2								AvrBs2	AvrBs2		AvrBs2
	XCC4186_LRR			XCC4186_LRR
avrHah1	avrHah1	avrHah1	avrHah1	avrHah1	avrHah1	avrHah1	avrHah1	avrHah1	avrHah1	avrHah1	avrHah1	avrHah1	avrHah1	avrHah1	avrHah1	avrHah1	avrHah1			avrhah1	avrHah1	avrHah1	avrHah1	avrHah1
avrXccB		avrXccB	avrXccB		avrXccB				avrXccB		avrXccB	avrXccB	avrXccB	avrXccB	avrXccB	avrXccB	avrXccB
				xopAQ					xopAQ												xopAQ			xopAQ
	xopB					xopB	xopB								xopB					xopB
	xopC					xopC	xopC								xopC			xopC		xopC
xopD		xopD	xopD	xopD		xopD	xopD	xopD
xopE1	xopE1	xopE1	xopE1	xopE1	xopE1	xopE1	xopE1	xopE1	xopE1	xopE1	xopE1	xopE1	xopE1	xopE1	xopE1	xopE1	xopE1					xopE1		xopE1
xopE2	xopE2	xopE2	xopE2	xopE2	xopE2	xopE2	xopE2	xopE2	xopE2	xopE2	xopE2	xopE2	xopE2	xopE2	xopE2	xopE2	xopE2					xopE2		xopE2
		xopG
xopH-avrBs1.1	xopH-avrBs1.1	xopH-avrBs1.1	xopH-avrBs1.1	xopH-avrBs1.1	xopH-avrBs1.1	xopH-avrBs1.1	xopH-avrBs1.1	xopH-avrBs1.1	xopH-avrBs1.1	xopH-avrBs1.1	xopH-avrBs1.1	xopH-avrBs1.1	xopH-avrBs1.1	xopH-avrBs1.1	xopH-avrBs1.1	xopH-avrBs1.1	xopH-avrBs1.1	xopH-avrBs1.1		xopH-avrBs1.1			xopH-avrBs1.1
						xopZ2
																		HpaFprotein
																		avrA_family_Xg101
																		xopAE
Known plasmid-borne																						xopAO	xopAO
avrHah1																					early chlorosis factor
xopAQ																					holPsyAE/Xoo3022
avrBsT																					xopAI_XAC3230
xopH																								hopPmaA
																								AvrBsT
																								HopAJ1[Pseudomonassyringaepv.tomatostr.DC3000]
																			xopN

## Sheet: Secretion sys. genes
Plasmid-borne SS genes
BP5172	BS0339	BS0340	BS0347	BP5176	BP5177	BP5179	BP5182	NCPPB 4058	CFBP 8686PT	BP5191	BP5192	ICMP 1408	ICMP 4165	BS3127	BP5194	BS2861	BP5181	BP5178	CFBP 4925T	CFBP 410PT	CFBP 2533PT	CFBP 8163PT	CFBP 4188PT	CFBP 8452PT
													virD4	virD4	virD4
